# Supplementary material for: GFVO: the Genomic Feature and Variation Ontology
Source: PeerJ. 2015 May 5;3:e933. doi: 10.7717/peerj.933 (PMC4435477; doi:10.7717/peerj.933)
Supplement: Supplemental Information 2 — GFVO classes mapped to data structures as they are defined in the GFF3, GTF, GVF, and VCF specifications (columns, key/value type pairs, etc.). [file peerj-03-933-s002.xlsx]

## Sheet: Sheet 1 - Table 4
Table S1
GFVO Class	GFF3 Data Structure	GTF Data Structure	GVF Data Structure	VCF Data Structure
Alias	“Alias” attribute	n/a	“Alias” attribute	n/a
AlleleCount	n/a	n/a	n/a	“AC” additional information; “EC” additional information (requires link to alternate allele)
AlleleFrequency	n/a	n/a	“Variant_freq” attribute	“AF” additional information
AminoAcid	n/a	n/a	“Variant_aa” attribute; “Reference_aa” attribute; (see GFVO classes “Sequence Variant” and “Reference Sequence” for annotating the amino acid sequence)	n/a
AncestralSequence	n/a	n/a	n/a	“AA” additional information
ArrayComparativeGenomicHybridization	n/a	n/a	“data-source” structured pragma	n/a
Attribute	contents of the “attributes” column that are not mapped otherwise	“attribute” column	contents of the “attributes” column that are not mapped otherwise	contents of the “INFO” column that are not mapped otherwise
AverageCoverage	n/a	n/a	“technology-platform-average-coverage” pragma	n/a
Base Quality	n/a	n/a	n/a	“BQ” additional information
BiologicalEntity	see subclasses for applications	see subclasses for applications	see subclasses for applications	see subclasses for applications
BiopolymerSequencing	n/a	n/a	see GFVO subclasses “DNASequencing” and “RNASequencing” for applications	n/a
Breakpoint	n/a	n/a	“Breakpoint_detail” attribute and “Breakpoint_range” attribute (see also FALDO in Table 4)	n/a
Catalog	n/a	n/a	n/a	see GFVO subclass “Haplotype”
Cell	n/a	n/a	see GFVO subclasses “GermlineCell” and “SomaticCell” and “PrenatalCell”	n/a
ChemicalEntity	see subclasses for applications	see subclasses for applications	see subclasses for applications	see subclasses for applications
Chromosome	n/a	n/a	“sequencing-scope” pragma (for use with targeted sequencing)	n/a
CircularHelix	“Is_circular” attribute (see also GFVO class “WatsonCrickHelix”)	n/a	“Is_circular” attribute (see also GFVO class “WatsonCrickHelix”)	n/a
CodingFrameOffset	“phase” column	“frame” column	n/a (“phase” column unused)	n/a
CodonSequence	n/a	n/a	“Variant_codon” attribute; “Reference_codon” attribute; (see GFVO classes “Sequence Variant” and “Reference Sequence” for annotating the codon sequence)	n/a
Collection	n/a	n/a	see subclasses “Contig” and “Catalog” and “Scaffold” for applications	see subclasses “Contig” and “Catalog” and “Scaffold” for applications
Comment	comment lines (beginning with a single “#”; linkage via GFVO properties “isAfter”/“isBefore”)	comment lines (beginning with a single “#”; linkage via GFVO properties “isAfter”/“isBefore”)	“Comment” attribute; comment lines (beginning with a single “#”; linkage via GFVO properties “isAfter”/“isBefore”)	n/a
ConditionalGenotypeQuality	n/a	n/a	n/a	“GQ” additional information
Contig	n/a	n/a	“sequencing-scope” pragma (for use with targeted sequencing)	“contig” information field (see also GFVO class “Landmark”)
Coverage	n/a	n/a	see GFVO class “AverageCoverage”	“DP” additional information
DNAMicroarray	n/a	n/a	“data-source” structured pragma	n/a
DNASequence	“FASTA” annotation	n/a	“sequencing-scope” pragma (for use with targeted sequencing)	n/a
DNASequencing	n/a	n/a	“data-source” structured pragma	n/a
Exome	n/a	n/a	“sequencing-scope” pragma	n/a
ExperimentalMethod	“source” column	“source” column	“source” column; “capture-method” pragma (for use with exome and targeted sequencing)	“CHROM” column; “VALIDATED” additional information (GFVO class instance does not need to be further annotated)
ExternalReference	“Dbxref” attribute; “genome-build” pragma	“source” column	“Dbxref” attribute; “genome-build” pragma; “source-method” structured pragma; “attribute-method” structured pragma; “phenotype-description” structured pragma (see also GFVO class “Phenotype”); “phased-genotypes” structured pragma	“assembly” information field (encouraged to include the linked FASTA file contents; compare to GVF FASTA annotations); “pedigreeDB” information field; “DB” additional information (link to dbSNP via GFVO property “hasEvidence”); “H2” additional information and “H3” additional information (link to HapMap via GFVO property “hasEvidence”); “1000G” additional information (link to 1000 Genomes via GFVO…
Feature	rows with 9-tab delimiters (see “Description of the Format”)	every line (see “Fields”)	rows with 9-tab delimiters (see “Column Descriptions”); “Variant_effect” attribute (see also GFVO’s “is_affected_by” property)	data lines (see section 1.4 of the specification)
Female	n/a	n/a	“sex” pragma	n/a
File	n/a	n/a	“reference_fasta” pragma and “feature-gff3” pragma (it is encouraged to load and encode for the referenced file contents)	n/a
ForwardReferenceSequenceFrameshift	“Target” attribute	n/a	“Target” attribute; utilized by “sequence-alignment” pragma	utilized by “CIGAR” additional information
FragmentReadPlatform	n/a	n/a	“technology-platform-read-type” pragma	n/a
FunctionalSpecification	see GFVO subclass “Genotype” for applications	see GFVO subclass “Genotype” for applications	see GFVO subclass “Genotype” for applications	see GFVO subclass “Genotype” for applications
GameticPhase	n/a	n/a	“Phase” attribute	“GT” additional information (see also GFVO class “Genotype”); “PS” additional information (see also GFVO class “Haplotype”)
Genome	“genome-build” pragma	n/a	“genome-build” pragma; “sequencing-scope” pragma	“Genomes” key/value property in information field (“SAMPLE” information field); “PEDIGREE” information field (relationships via GFVO properties “isAfter”/“isBefore”; labels encoded via GFVO property “hasAttribute” and class “Label”)
GenomeAnalysis	n/a	n/a	n/a	“FILTER” information field (applicable if GFVO classes “Genotyping” and “VariantCalling” are not applicable; see also GFVO property “isRefutedBy”)
GenomicAscertainingMethod	n/a	n/a	parent class to classes used with the “data-source” structured pragma	n/a
Genotype	n/a	n/a	“Genotype” attribute	“GT” additional information (see also GFVO class “GameticPhase”)
Genotyping	n/a	n/a	n/a	“FILTER” information field (see also GFVO property “isRefutedBy”)
GermlineCell	n/a	n/a	“genomic-source” pragma	n/a
Haplotype	n/a	n/a	n/a	“HQ” additional information (see also GFVO class “PhredScore”)
HelixStructure	see GFVO subclasses “CircularHelix” and “WatsonCrickHelix” for applications	n/a	see GFVO subclasses “CircularHelix” and “WatsonCrickHelix” for applications	n/a
Hemizygous	n/a	n/a	“Zygosity” attribute	not explicitly specified; can be applied to genotypes (see GFVO class “Genotype”)
Heritage	n/a	n/a	see GFVO subclasses “MaternalHeritage” and “PaternalHeritage”	see GFVO subclasses “MaternalHeritage” and “PaternalHeritage”
Hermaphrodite	n/a	n/a	unspecified; potential future use with “sex” pragma	n/a
Heterozygous	n/a	n/a	“Zygosity” attribute	not explicitly specified; can be applied to genotypes (see GFVO class “Genotype”)
Homozygous	n/a	n/a	“Zygosity” attribute	not explicitly specified; can be applied to genotypes (see GFVO class “Genotype”)
Identifier	“seqid” column; “ID” attribute	“seqname” column	“seqid” column; “ID” attribute; “individual-id” pragma; “technology-platform-machine-id” pragma	“CHROM” column; “ID” key/value property
InformationContentEntity	n/a	n/a	n/a	“FORMAT” information field
Label	n/a	n/a	n/a	“PEDIGREE” information field (see also GFVO class “Genome”)
Landmark	“seqid” column; “sequence-region” pragma; “FASTA” annotation	“seqname” column; “DNA” “##”-line type and “RNA” “##”-line type and “Protein” “##”-line type	“seqid” column; “sequence-region” pragma; “FASTA” annotation	“CHROM” column; “contig” information field (see also GFVO class “Contig”)
Likelihood	n/a	n/a	n/a	“GL” additional information; “GP” additional information (use with GFVO property “isSupportedBy” and GFVO class “ExperimentalMethod” or its descendants)
LikelihoodOfHeterogeneousPloidy	n/a	n/a	n/a	“GLE” additional information
Locus	“start” column; “end” column; “strand” column	“start” column; “end” column; “strand” column	“start” column; “end” column; “strand” column; “Start_range” attribute; “End_range” attribute	“POS” column
Male	n/a	n/a	“sex” pragma	n/a
MappingQuality	n/a	n/a	n/a	“MQ” information field
Match	“Target” attribute	n/a	“Target” attribute; utilized by “sequence-alignment” pragma	utilized by “CIGAR” additional information
MaterialEntity	see subclasses for applications	see subclasses for applications	see subclasses for applications	see subclasses for applications
MaternalHeritage	n/a	n/a	unspecified; potential use in phased genotypes	unspecified; potential use in phased genotypes
Name	“genome-build” pragma	“feature” column	“genome-build” pragma; “population” pragma; “technology-platform-name” pragma	n/a
Note	n/a	n/a	“sample-description” pragma; “Comment” key/value pairs in structured attributes	“Description” key/value property in information fields; “SB” information field (chosen due to ambiguous definition of strand bias)
NumberOfReads	n/a	n/a	“Variant_reads” attribute	“MQ0” attribute (with GFVO property “hasQuality” and GFVO class “MappingQuality” instance with value 0)
Object	see subclasses for applications	see subclasses for applications	see subclasses for applications	see subclasses for applications
PairedEndReadPlatform	n/a	n/a	“technology-platform-read-type” pragma	n/a
PaternalHeritage	n/a	n/a	unspecified; potential use in phased genotypes	unspecified; potential use in phased genotypes
PeptideSequence	“FASTA” annotation	n/a	“FASTA” annotation	n/a
Phenotype	n/a	n/a	“phenotype-description” structured pragma (see also GFVO class “Phenotype”)	n/a
PhredScore	n/a	n/a	“score” column	“QUAL” column; “PL” additional information (linked to GFVO class “Genotype”); “HQ” additional information (see also GFVO class “Haplotype”); “PQ” additional information (see also GFVO “GameticPhase”)
PrenatalCell	n/a	n/a	“genomic-source” pragma (deprecated class; meaning questioned in the specification)	n/a
Process	see subclasses for applications	see subclasses for applications	see subclasses for applications	see subclasses for applications
ProteinSequence	n/a	n/a	“sequencing-scope” pragma (for use with targeted sequencing)	n/a
Proteome	n/a	n/a	“sequencing-scope” pragma (anticipated future use)	n/a
Quality	see subclasses for applications	see subclasses for applications	see subclasses for applications	see subclasses for applications
Quantity	see subclasses for applications	see subclasses for applications	see subclasses for applications	see subclasses for applications
RNASequencing	n/a	n/a	“data-source” structured pragma	n/a
ReferenceSequence	n/a	n/a	“Reference_seq” attribute; “Sequence_context” attribute (see also GFVO properties “isBefore”/“isAfter”)	“REF” column
ReferenceSequenceGap	“Target” attribute	n/a	“Target” attribute; utilized by “sequence-alignment” pragma	utilized by “CIGAR” additional information
ReverseReferenceSequenceFrameshift	“Target” attribute	n/a	“Target” attribute; utilized by “sequence-alignment” pragma	utilized by “CIGAR” additional information
Sample	n/a	n/a	“sample-description” pragma	“SAMPLE” information field
SampleCount	n/a	n/a	n/a	“NS” additional information
SampleMixture	n/a	n/a	n/a	“Mixture” key/value property in information fields (“SAMPLE” information field)
Scaffold	n/a	n/a	“sequencing-scope” pragma (for use with targeted sequencing)	n/a
Score	“score” column	“score” column	“score” column; “score-method” structured pragma	uses subclasses of “Score” (see GFVO classes “Phred Score” and “Conditional Genotype Quality”)
Sequence	see subclasses for applications	n/a	“sequencing-scope” pragma (for use with targeted sequencing), see subclasses for further applications	n/a
SequenceAlignment	“Target” attribute	n/a	“Target” attribute; “sequence-alignment” pragma	“CIGAR” additional information
SequenceAlignmentOperation	see subclasses for applications	see subclasses for applications	see subclasses for applications	see subclasses for applications
SequenceVariant	n/a	n/a	“Variant_seq” attribute	“ALT” column; “ALT” information field (with SO annotation)
SequencedIndividual	n/a	n/a	“Individual” attribute; “multi-individual” pragma	not within specification; but could be applied by data providers (see GFVO class “Haplotype”)
SequencingTechnologyPlatform	n/a	n/a	“technology-platform-class” pragma; composite for aggregating “technology-platform-name” pragma and “technology-platform-version” pragma and “technology-platform-machine-id” pragma and “technology-platform-read-length” pragma and “technology-platform-read-type” pragma and “technology-platform-read-pair-span” pragma and “technology-platform-average-coverage” pragma; “technology-platform” structure…	n/a
Sex	n/a	n/a	“sex” pragma	n/a
SomaticCell	n/a	n/a	“genomic-source” pragma	“SOMATIC” additional information (use with GFVO property “refersTo”)
Span	for use with “SequenceAlignmentOperation”	n/a	for use with “SequenceAlignmentOperation”; “technology-platform-read-length” pragma and “technology-platform-read-pair-span” pragma	n/a
TargetSequenceGap	“Target” attribute	n/a	“Target” attribute; utilized by “sequence-alignment” pragma	utilized by “CIGAR” additional information
TotalNumberOfAlleles	n/a	n/a	n/a	“AN” additional information
TotalNumberOfReads	n/a	n/a	“Total_reads” attribute	“DP” additional information
VariantCalling	n/a	n/a	“variant-calling” pragma	“FILTER” information field (see also GFVO property “isRefutedBy”)
Version	“gff-version” pragma	“gff-version” “##”-line type	“gvf-version” pragma; “file-version” pragma; “technology-platform-version” pragma	“fileformat” meta-information line
WatsonCrickHelix	“Is_circular” attribute (see also GFVO class “CircularHelix”)	n/a	“Is_circular” attribute (see also GFVO class “CircularHelix”)	n/a
Zygosity	n/a	n/a	see specific GFVO classes “Heterozygous” and “Homozygous” and “Hemizygous”	see specific GFVO classes “Heterozygous” and “Homozygous” and “Hemizygous”
