# Supplementary material for: GFVO: the Genomic Feature and Variation Ontology
Source: PeerJ. 2015 May 5;3:e933. doi: 10.7717/peerj.933 (PMC4435477; doi:10.7717/peerj.933)
Supplement: Supplemental Information 3 — Use and re-use of other ontology classes and frameworks to GFF3, GTF, GVF, and VCF data structures besides the utilization of GFVO classes. [file peerj-03-933-s003.xlsx]

## Sheet: Sheet 1 - Table 5
Table S2
External Ontology Reference	GFF3 Data Structure	GTF Data Structure	GVF Data Structure	VCF Data Structure
Feature Annotation Location Description Ontology (FALDO)	referenced by GFVO class “Locus”	referenced by GFVO class “Locus”	referenced by GFVO class “Locus”	referenced by GFVO class “Locus”
Sequence Ontology (SO; use with rdf:type)	“type” column	n/a	“type” column	n/a
RDF Schema (uses rdf:type)	“feature-ontology” pragma; “attribute-ontology” pragma; “source-ontology” pragma; “species” pragma	n/a	“feature-ontology” pragma; “attribute-ontology” pragma; “source-ontology” pragma; “species” pragma	n/a
